# Supplementary material for: Male infertility and copy number variants (CNVs) in the dog: a two-pronged approach using Computer Assisted Sperm Analysis (CASA) and Fluorescent In Situ Hybridization (FISH)
Source: BMC Genomics. 2013 Dec 27;14:921. doi: 10.1186/1471-2164-14-921 (PMC3922845; doi:10.1186/1471-2164-14-921)
Supplement: Additional file 2: Figure S1 — Hamilton-Thorne IVOS 12.3 CASA analyses on 11 sperm samples. Computed LS-MEAN values for VAP, VSL, VCL, ALH, BCV, STR and LIN parameters. Statistical significance analysis was performed with SAS software. a vs b, c vs d: P ≤0.0002. [file 1471-2164-14-921-S2.xlsx]

## Sheet: Table S2
Gene	BAC	#1 Cane Corso (Xanto)	#2 Dogo Argentino (Tibouron)	#5 Cane Corso (Godzilla)	#7 Cane Corso (Master)	#11 Cane Corso (Agrado)	#12 Cane Corso (Sam)
AKAP3	CH82-27F18	single	single	single	duplicated	duplicated	single
AMELX	CH82-334A11	duplicated	single	single	duplicated	single	single
AMH	CH82-65N01	duplicated	duplicated	single	duplicated	duplicated	single
AMHR2	CH82-11J15	duplicated	single	duplicated	duplicated	duplicated	duplicated
AURKC	CH82-407I16	duplicated	duplicated	single	duplicated	single	duplicated
BRCA2	CH82-305N04	single	duplicated	single	duplicated	duplicated	single
CATSPER2	CH82-368C17	single	duplicated	single	duplicated	single	single
DAZ1	CH82-253P13	single	single	duplicated	duplicated	duplicated	duplicated
DBY	CH82-297B18	single	single	single	duplicated	single	single
DNAH11	CH82-445I13	single	duplicated	single	duplicated	duplicated	single
DNM2	CH82-321J09	duplicated	duplicated	duplicated	duplicated	duplicated	single
KITLG	CH82-440F04	duplicated	duplicated	duplicated	single	duplicated	single
MBOAT1	CH82-405N09	single	single	single	duplicated	single	duplicated
PRKY	CH82-124P21	duplicated	duplicated	duplicated	duplicated	duplicated	duplicated
RBMYA1	CH82-201N14	duplicated	duplicated	duplicated	single	single	single
SF1	CH82-209K14	duplicated	duplicated	duplicated	duplicated	duplicated	duplicated
SOX8	CH82-324I01	single	single	single	single	duplicated	single
SOX9	CH82-26I08	single	duplicated	duplicated	single	single	single
SPATA16	CH82-74B17	single	single	single	single	single	single
TEKT1	CH82-509B23	duplicated	duplicated	duplicated	duplicated	duplicated	single
TSPY1	CH82-393J06	single	single	single	duplicated	duplicated	single
USP9Y	CH82-53P08	single	single	duplicated	single	duplicated	duplicated
UTY	CH82-488G17	single	single	duplicated	duplicated	duplicated	single
