# Supplementary material for: Male infertility and copy number variants (CNVs) in the dog: a two-pronged approach using Computer Assisted Sperm Analysis (CASA) and Fluorescent In Situ Hybridization (FISH)
Source: BMC Genomics. 2013 Dec 27;14:921. doi: 10.1186/1471-2164-14-921 (PMC3922845; doi:10.1186/1471-2164-14-921)
Supplement: Additional file 3: Table S2 — Fluorescence In Situ Hybridization results on lymphocytes from 6 samples with 25 different BACs covering genes of interest for male reproduction and fertility. [file 1471-2164-14-921-S3.xlsx]

## Sheet: Table 3
Case #	Subject	Total Motility	Progressive Motility	TSO (*10^6)	Concentration (*10^6 ml)	Quality
1	Cane Corso (Xanto)	99.5	63.5	1538	512.6	Good
2	Dogo Argentino (Tibouron)	98.8	77.1	1120	248.8	Good
3	Cane Corso (Mythos)	97.3	71.1	583	194.2	Good
4	Boxer (Oliver)	93.3	79.2	290	108.8	Good
5	Cane Corso (Godzilla)	89.5	74.5	313	82.4	Good
6	Labrador Retriever (Dylan)	96.5	76.5	68	22.6	Good
7	Cane Corso (Master)	97.7	80.7	233.2	116.6	Good
8	West Highland W. T. (Tobia)	75.6	28.8	660	440.5	Mediocre
9	Labrador Retriever (Kakao)	67.1	37.6	35	23.4	Mediocre
10	Pit Bull (Brad)	64.1	21.5	22	11	Low
11	Cane Corso (Agrado)	47.5	27.5	10.5	7	Low
12	Cane Corso (Sam)	-	-	-	-	Low
