# Supplementary material for: Male infertility and copy number variants (CNVs) in the dog: a two-pronged approach using Computer Assisted Sperm Analysis (CASA) and Fluorescent In Situ Hybridization (FISH)
Source: BMC Genomics. 2013 Dec 27;14:921. doi: 10.1186/1471-2164-14-921 (PMC3922845; doi:10.1186/1471-2164-14-921)
Supplement: Additional file 4: Table S3 — Results from Fluorescence In Situ Hybridization on sperm cells (S-FISH) carried out on 11 out of 12 samples analyzed on IVOS 12.3. Dog #12 could not be analyzed because of its azoospermia condition. [file 1471-2164-14-921-S4.xlsx]

## Sheet: Table S3
Case #	Subject	X positive sperm cells	total sperm cells	X percentage
1	Cane Corso (Xanto)	155	317	0.488959
2	Dogo Argentino (Tibouron)	326	681	0.478708
3	Cane Corso (Mythos)	167	321	0.520249
4	Boxer (Oliver)	182	356	0.511236
5	Cane Corso (Godzilla)	219	451	0.485588
6	Labrador Retriever (Dylan)	160	310	0.516129
7	Cane Corso (Master)	155	316	0.490506
8	West Highland W. T. (Tobia)	218	453	0.481236
9	Labrador Retriever (Kakao)	156	301	0.518272
10	Pit Bull (Brad)	167	328	0.509146
11	Cane Corso (Agrado)	153	300	0.51
12	Cane Corso (Sam)	-	-	-
