# Supplementary material for: Male infertility and copy number variants (CNVs) in the dog: a two-pronged approach using Computer Assisted Sperm Analysis (CASA) and Fluorescent In Situ Hybridization (FISH)
Source: BMC Genomics. 2013 Dec 27;14:921. doi: 10.1186/1471-2164-14-921 (PMC3922845; doi:10.1186/1471-2164-14-921)
Supplement: Additional file 5: Table S4 — “Sex sorting by FISH” analysis on all the sperm samples available, with numbers of X positive sperm cells among the total cells counted, and respective X percentages in germinal cells population. [file 1471-2164-14-921-S5.xlsx]

## Sheet: Table S4
BAC	Genomic location (canFam3)	Genes included (RefSeq)	GeneOntology term (Biological Process)	GeneOntology term (Molecular Function)
CH82-509B23	chr5:30,594,052-30,773,674	TEKT1	GO:0000226 : microtubule cytoskeleton organization	-
		FBXO39 (BCP-20)	-	-
		SLC13A5	GO:0006814 : sodium ion transport; GO:0055085 : transmembrane transport	-
		MED31	GO:0006351 : transcription, DNA-dependent; GO:0006355 : regulation of transcription, DNA-dependent; GO:0006355 : regulation of transcription, DNA-dependent; GO:0006461 : protein complex assembly; GO:0010467 : gene expression	GO:0001104 : RNA polymerase II transcription cofactor activity; GO:0005515 : protein binding; GO:0005515 : protein binding; GO:0032403 : protein complex binding
		TXNDC17	GO:0033209 : tumor necrosis factor-mediated signaling pathway	GO:0009055 : electron carrier activity; GO:0004601 : peroxidase activity; GO:0005515 : protein binding; GO:0047134 : protein-disulfide reductase activity
		PITPNM3	GO:0046488 : phosphatidylinositol metabolic process	GO:0005509 : calcium ion binding; GO:0008289 : lipid binding; GO:0008526 : phosphatidylinositol transporter activity; GO:0005515 : protein binding; GO:0030971 : receptor tyrosine kinase binding
CH82-324I01	chr6:39,621,314-39,791,666	SOX8	GO:0060612 : adipose tissue development; GO:0060018 : astrocyte fate commitment; GO:0045165 : cell fate commitment; GO:0048469 : cell maturation; GO:0048484 : enteric nervous system development; GO:0045444 : fat cell differentiation; GO:0001701 : in utero embryonic development; GO:0008584 : male gonad development; GO:0072289 : metanephric nephron tubule formation; GO:0061138 : morphogenesis of a …	GO:0003677 : DNA binding; GO:0000979 : RNA polymerase II core promoter sequence-specific DNA binding; GO:0003700 : sequence-specific DNA binding transcription factor activity; GO:0008134 : transcription factor binding
		CACNA1H	-	GO:0005216 : ion channel activity
		SOX10	GO:0009653 : anatomical structure morphogenesis; GO:0048469 : cell maturation; GO:0048589 : developmental growth; GO:0048546 : digestive tract morphogenesis; GO:0048484 : enteric nervous system development; GO:0001701 : in utero embryonic development; GO:0030318 : melanocyte differentiation; GO:0043066 : negative regulation of apoptotic process; GO:0090090 : negative regulation of canonical Wnt r…	GO:0003682 : chromatin binding; GO:0042802 : identical protein binding; GO:0005515 : protein binding; GO:0000978 : RNA polymerase II core promoter proximal region sequence-specific DNA binding; GO:0000980 : RNA polymerase II distal enhancer sequence-specific DNA binding; GO:0003705 : RNA polymerase II distal enhancer sequence-specific DNA binding transcription factor activity; GO:0003713 : transc…
		LMF1	GO:0034382 : chylomicron remnant clearance; GO:0006888 : ER to Golgi vesicle-mediated transport; GO:0051006 : positive regulation of lipoprotein lipase activity; GO:0033578 : protein glycosylation in Golgi; GO:0051604 : protein maturation; GO:0009306 : protein secretion; GO:0090181 : regulation of cholesterol metabolic process; GO:0090207 : regulation of triglyceride metabolic process	-
		AXIN1	GO:0007275 : multicellular organismal development	GO:0004871 : signal transducer activity
CH82-321J09	chr20:50,322,273-50,530,852	DNM2	-	GO:0005525 : GTP binding; GO:0003924 : GTPase activity; GO:0005543 : phospholipid binding
		YIPF2	-	-
		CARM1	GO:0044255 : cellular lipid metabolic process; GO:0060350 : endochondral bone morphogenesis; GO:0034971 : histone H3-R17 methylation; GO:0034970 : histone H3-R2 methylation; GO:0016571 : histone methylation; GO:0044419 : interspecies interaction between organisms; GO:0030518 : intracellular steroid hormone receptor signaling pathway; GO:0032091 : negative regulation of protein binding; GO:0009405…	GO:0008013 : beta-catenin binding; GO:0070577 : histone acetyl-lysine binding; GO:0042054 : histone methyltransferase activity; GO:0035642 : histone methyltransferase activity (H3-R17 specific); GO:0030374 : ligand-dependent nuclear receptor transcription coactivator activity; GO:0042803 : protein homodimerization activity; GO:0008276 : protein methyltransferase activity; GO:0016274 : protein-arg…
		C19ORF38 (HIDE1)	-	-
		TMED1	GO:0007267 : cell-cell signaling; GO:0015031 : protein transport; GO:0007165 : signal transduction	GO:0005515 : protein binding; GO:0005102 : receptor binding
		QTRT1	GO:0008616 : queuosine biosynthetic process; GO:0006400 : tRNA modification	GO:0046872 : metal ion binding; GO:0008479 : queuine tRNA-ribosyltransferase activity
		ILF3	-	-
